# Supplementary material for: Deciphering RNA Regulatory Elements Involved in the Developmental and Environmental Gene Regulation of Trypanosoma brucei
Source: PLoS One. 2015 Nov 3;10(11):e0142342. doi: 10.1371/journal.pone.0142342 (PMC4631447; doi:10.1371/journal.pone.0142342)
Supplement: S1 Table — List of 88 significant GRAFFER motifs for T. brucei which were inferred based on the integrated co-expression graph. (XLSX) [file pone.0142342.s001.xlsx]

## Sheet: Sheet1
List of 88 significant motifs for T. brucei inferred from the integrated co-expression graph.
Rank	Motif	Sequence	Z-score	Modulation score
1	GBM_TB_15329	UAUUURKYY	18.7871	0.291018
2	GBM_TB_15748	KYNUAKCGK	16.1407	0.18362
3	GBM_TB_16218	ANWRUUAUR	15.1926	0.199772
4	GBM_TB_15883	WAUWUGKWW	13.5503	0.321329
5	GBM_TB_17304	UAUUYYUKK	12.8193	0.294015
6	GBM_TB_17301	AUAURUWKR	12.6859	0.324444
7	GBM_TB_19028	AUSMUSAYK	12.397	0.138591
8	GBM_TB_17343	SYCYMSCCC	12.3332	0.146211
9	GBM_TB_18856	UWKUGGSAW	11.903	0.124715
10	GBM_TB_12088	MUSNGWGAR	11.6811	0.189671
11	GBM_TB_15065	KGNMUGNUW	11.542	0.303471
12	GBM_TB_12389	KYUYSUUMG	11.1492	0.158034
13	GBM_TB_15053	UUUKUUUMK	11.1473	0.381275
14	GBM_TB_01779	RRYRGUGCW	11.1343	0.119598
15	GBM_TB_03323	MKWUYCAWG	11.0234	0.112278
16	GBM_TB_18252	GYGWASGNR	10.9855	0.247861
17	GBM_TB_12675	MCWCWSUGS	10.7961	0.101609
18	GBM_TB_16528	UUAUKWWMR	10.5691	0.228675
19	GBM_TB_08004	UUCYNUMU	10.5004	0.346154
20	GBM_TB_19217	RNMURWGAG	10.4645	0.199133
21	GBM_TB_12383	SUWCUUWAR	10.345	0.0819364
22	GBM_TB_06826	SAYACYNC	10.2635	0.160263
23	GBM_TB_04130	ACAKCCAM	10.1516	0.0713509
24	GBM_TB_10412	WYWUGUGCY	9.78624	0.118423
25	GBM_TB_08891	YUAGRUC	9.76598	0.0560567
26	GBM_TB_13569	CUUUKRGNK	9.71755	0.125645
27	GBM_TB_15598	YCNSCUG	9.63423	0.265011
28	GBM_TB_19211	SCCRUWUSS	9.61812	0.104759
29	GBM_TB_04538	AWGNUNCRC	9.60442	0.12287
30	GBM_TB_16827	RNASAAUYW	9.57961	0.146465
31	GBM_TB_15943	UUMCUWRNY	9.34233	0.198365
32	GBM_TB_08366	CUCWYUUU	9.34092	0.22718
33	GBM_TB_05774	KAWAAMGW	9.33275	0.229137
34	GBM_TB_12843	SWRGAGAK	9.22101	0.192882
35	GBM_TB_05357	YGUUNUUGY	9.05804	0.252167
36	GBM_TB_12509	CKWWUAGSA	8.88922	0.0635053
37	GBM_TB_07598	UUWUUAUKA	8.87768	0.149917
38	GBM_TB_14587	GCKUGCNSY	8.7382	0.0984461
39	GBM_TB_17248	WYYUUCCNS	8.72218	0.306205
40	GBM_TB_03734	WUWUCWYAR	8.62341	0.113015
41	GBM_TB_17470	UUMWSUUNW	8.56647	0.379983
42	GBM_TB_09588	WWAWAYWAU	8.54099	0.210706
43	GBM_TB_03393	SNKCGRWCG	8.44271	0.103071
44	GBM_TB_04067	KANUMCCMC	8.42303	0.0707613
45	GBM_TB_08214	KWUANYGGR	8.39071	0.142771
46	GBM_TB_13806	YGWUNGKUY	8.29349	0.260335
47	GBM_TB_00993	UNCAGSWUK	8.23835	0.085565
48	GBM_TB_16130	URAWKCANW	8.21937	0.202766
49	GBM_TB_08731	CSSYAGCRS	8.06265	0.0690156
50	GBM_TB_08145	CSAMMUGK	8.05863	0.115296
51	GBM_TB_03507	WWUUUYAKU	8.00047	0.247032
52	GBM_TB_13724	RCUCCNCMS	7.98064	0.0783671
53	GBM_TB_17438	GRCCRUWUK	7.94246	0.0728656
54	GBM_TB_11251	SNUUGCUMG	7.90992	0.0540804
55	GBM_TB_00309	KWAGWKCAY	7.88483	0.088726
56	GBM_TB_00433	UANKGARUY	7.84364	0.0825504
57	GBM_TB_00212	AKCRAAWMK	7.8077	0.0999463
58	GBM_TB_01583	KUSCRGUGY	7.78964	0.0878902
59	GBM_TB_09009	RGKGACWAW	7.62454	0.067706
60	GBM_TB_09952	UKURCKUKK	7.53307	0.273723
61	GBM_TB_08912	CUYAAMKSU	7.51947	0.066625
62	GBM_TB_09902	AUMRCWCNR	7.44612	0.0808378
63	GBM_TB_12685	KNGSCGWCS	7.4443	0.0823671
64	GBM_TB_03899	MYCGUAAW	7.41166	0.0742407
65	GBM_TB_11690	KYNSCUKAU	7.34618	0.163149
66	GBM_TB_18736	YYAKUUYNG	7.30902	0.198991
67	GBM_TB_07191	WKKGAWAGS	7.2234	0.122546
68	GBM_TB_12716	WNAYSGUKC	7.19922	0.122469
69	GBM_TB_00611	SKUGKSUSU	7.17681	0.167864
70	GBM_TB_06756	UNRAUAMA	7.069	0.201607
71	GBM_TB_17175	GNYAYUUWW	7.06518	0.255558
72	GBM_TB_00067	CMRUWAUS	7.00757	0.108133
73	GBM_TB_05071	ARGGSAGNS	6.97842	0.139255
74	GBM_TB_08172	CWUNRGCY	6.93796	0.114354
75	GBM_TB_14487	KGRCNGSU	6.91117	0.167003
76	GBM_TB_00893	KUUWSRGUR	6.89226	0.123915
77	GBM_TB_09516	MNUGAGANR	6.78283	0.159744
78	GBM_TB_03134	AAAWCKSNM	6.54525	0.110857
79	GBM_TB_05049	WANARAYGK	6.46926	0.196055
80	GBM_TB_14369	AAWUWANWW	6.35505	0.291911
81	GBM_TB_12118	YUSUMAYC	6.31951	0.124161
82	GBM_TB_16780	KWSUAUUWK	6.27574	0.205775
83	GBM_TB_14098	MRNGWAGCA	6.23139	0.11619
84	GBM_TB_01506	KNGWCCMWU	6.20437	0.100755
85	GBM_TB_04946	CMMMAUAYR	6.18341	0.103978
86	GBM_TB_08254	CRGGKKG	6.17489	0.164036
87	GBM_TB_06678	URCAKANWM	6.1316	0.124942
88	GBM_TB_09855	MUCCAKRMR	6.06948	0.0636499
