# Supplementary material for: Deciphering RNA Regulatory Elements Involved in the Developmental and Environmental Gene Regulation of Trypanosoma brucei
Source: PLoS One. 2015 Nov 3;10(11):e0142342. doi: 10.1371/journal.pone.0142342 (PMC4631447; doi:10.1371/journal.pone.0142342)
Supplement: S2 Table — List of 49 significant GRAFFER motifs predicted for Human. (XLSX) [file pone.0142342.s002.xlsx]

## Sheet: GRAFFER predictions on human
List of 49 significant motifs inferred from the human's co-expression graph.
Rank	Motif	Sequence	Z-score	Modulation score
1	GBM_HS_004500	GCCWSYCMM	13.3856	0.072369
2	GBM_HS_022454	CGKSGGNCC	12.4852	0.0253011
3	GBM_HS_002166	SSCWGGSRC	12.2923	0.0644516
4	GBM_HS_007570	CMSSAGNGC	12.2846	0.0512913
5	GBM_HS_016740	GCSKCSGGM	12.1967	0.0208107
6	GBM_HS_000037	CCCMSCNRS	12.029	0.0885753
7	GBM_HS_009332	SGACUAUWN	11.9325	0.0200702
8	GBM_HS_002539	RNGMCGSYC	11.4735	0.030577
9	GBM_HS_011618	KCAGRRCMR	10.8608	0.0548929
10	GBM_HS_001337	RCCCSMUGA	10.5239	0.0186383
11	GBM_HS_004537	UUGRGSCSY	10.2705	0.0243331
12	GBM_HS_017277	YCCRANRAW	9.94072	0.0490033
13	GBM_HS_002465	NGGSGCSSS	9.90834	0.0408244
14	GBM_HS_001722	SWCMYNGCC	9.7911	0.0749732
15	GBM_HS_020246	RGRGGAURR	9.52658	0.0299017
16	GBM_HS_007678	MKCSGSGGS	9.26296	0.0190215
17	GBM_HS_014816	YCCYAKYUR	9.21728	0.0357878
18	GBM_HS_016296	KCNKCGRGC	9.14891	0.0173781
19	GBM_HS_015519	SSNUCCYCN	9.08667	0.136254
20	GBM_HS_014320	NKGSGWCGW	8.85729	0.0181898
21	GBM_HS_005879	MAGSYNGGC	8.54503	0.0397039
22	GBM_HS_001769	MAACSSGNN	8.53909	0.0242778
23	GBM_HS_015865	RNSGAGWGR	8.2439	0.0603057
24	GBM_HS_008594	RSMCCCRSA	8.14931	0.0355889
25	GBM_HS_009678	SCMSCGAYN	8.08559	0.0162697
26	GBM_HS_009011	USCWGSCCM	8.0249	0.0375891
27	GBM_HS_021948	MYYURYCCC	7.95411	0.0461178
28	GBM_HS_017948	SYNCSSGUG	7.70796	0.0265498
29	GBM_HS_009643	GYCKACG	7.5403	0.01288
30	GBM_HS_020070	UCNGRACSC	7.48712	0.0164841
31	GBM_HS_002540	SNCNSCNCC	7.45832	0.151382
32	GBM_HS_014068	CNGGGSGKW	7.40232	0.0207145
33	GBM_HS_013558	RCGSSYUGK	7.17235	0.0160482
34	GBM_HS_007630	SNKGGGSNC	7.12665	0.0900232
35	GBM_HS_012990	GCCUWSGSW	7.09451	0.0181293
36	GBM_HS_002538	SACNAWGN	6.9853	0.119683
37	GBM_HS_001750	GRCCCRRNS	6.98464	0.0390455
38	GBM_HS_007199	GGKNCYCRS	6.80343	0.0362606
39	GBM_HS_017365	KGGCRRASS	6.74303	0.0264343
40	GBM_HS_018897	CSUSSUCNM	6.69478	0.0355022
41	GBM_HS_011455	CMYGCCYNK	6.54761	0.053519
42	GBM_HS_005429	NYCCAAMSS	6.3881	0.0377649
43	GBM_HS_020822	YGCYRCCSY	6.34496	0.0185637
44	GBM_HS_022189	SUAUCGY	6.33496	0.0111335
45	GBM_HS_010140	GNCCKGGRS	6.25873	0.0332948
46	GBM_HS_013791	RSGGMSGCM	6.24343	0.0207224
47	GBM_HS_019203	SNGGSCNMG	6.24129	0.0482484
48	GBM_HS_016153	NMCYNCRAC	6.23607	0.0408619
49	GBM_HS_018505	YRGGGMUSN	6.03597	0.053615

## Sheet: Comparison with RNAcompete
Comparison of RNAcompete motifs with GRAFFER predictions on human.
GRAFFER			RNAcompete
Motif	Sequence	FDR	Motif_ID	RBP Name	RBP_systematic_ID	Sequence	Species	Domains
GBM_HS_017365	KGGCRRASS	1.97e-54	RNCMPT00006	CG14718	FBgn0037939	CAGAKB	Drosophila melanogaster	RRM
GBM_HS_014320	NKGSGWCGW	4.07e-46	RNCMPT00007	CG2950	FBgn0031637	CRACGAV	Drosophila melanogaster	KH
GBM_HS_017948	SYNCSSGUG	2.6e-15	RNCMPT00009	CG33714	FBgn0064117	BBGCGUG	Drosophila melanogaster	RRM
GBM_HS_001769	MAACSSGNN	0.000563714	RNCMPT00018	FUS	ENSG00000089280	CGCGC	Homo sapiens	RRM
GBM_HS_015865	RNSGAGWGR	5.24e-155	RNCMPT00020	FXR2	ENSG00000129245	DGACRRR	Homo sapiens	KH
GBM_HS_020246	RGRGGAURR	8.38e-51	RNCMPT00021	G3BP2	ENSG00000138757	AGGAUDR	Homo sapiens	RRM
GBM_HS_018505	YRGGGMUSN	2.33e-122	RNCMPT00022	HNRNPA1	ENSG00000135486	DUAGGGW	Homo sapiens	RRM
GBM_HS_018505	YRGGGMUSN	3.24e-11	RNCMPT00023	HNRNPA1L2	ENSG00000229887	DUAGGGW	Homo sapiens	RRM
GBM_HS_018505	YRGGGMUSN	5.33e-116	RNCMPT00024	HNRNPA2B1	ENSG00000122566	DUAGGGW	Homo sapiens	RRM
GBM_HS_005429	NYCCAAMSS	4.99e-109	RNCMPT00026	HNRNPK	ENSG00000165119	CCAWMCC	Homo sapiens	KH
GBM_HS_017277	YCCRANRAW	1.89e-12	RNCMPT00034	KHDRBS3	ENSG00000131773	AUAAAV	Homo sapiens	KH
GBM_HS_002465	NGGSGCSSS	1.22e-07	RNCMPT00035	LARK	FBgn0011640	DCGCGCG	Drosophila melanogaster	RRM,Znf
GBM_HS_015519	SSNUCCYCN	4.02e-24	RNCMPT00044	PCBP2	ENSG00000197111	CCYYCCH	Homo sapiens	KH
GBM_HS_002540	SNCNSCNCC	1.15e-53	RNCMPT00045	PPRC1	ENSG00000148840	SSGCGCS	Homo sapiens	RRM
GBM_HS_002465	NGGSGCSSS	1.26e-171	RNCMPT00052	RBM4	ENSG00000173933	GCGCGSS	Homo sapiens	RRM,Znf
GBM_HS_017277	YCCRANRAW	2.43e-30	RNCMPT00054	RBM46	ENSG00000151962	RAUSAWD	Homo sapiens	RRM
GBM_HS_013558	RCGSSYUGK	7.85e-06	RNCMPT00056	RBM8A	ENSG00000131795	RYGCGCB	Homo sapiens	RRM
GBM_HS_002539	RNGMCGSYC	3.58e-22	RNCMPT00061	RSF1	FBgn0011305	ACGACGV	Drosophila melanogaster	RRM
GBM_HS_019203	SNGGSCNMG	2.38e-72	RNCMPT00063	SAMD4A	ENSG00000020577	GCKGGHM	Homo sapiens	SAM
GBM_HS_020246	RGRGGAURR	6.67e-218	RNCMPT00066	SF2	FBgn0040284	DGGAGGA	Drosophila melanogaster	RRM
GBM_HS_013791	RSGGMSGCM	2.62e-38	RNCMPT00067	SRSF9	ENSG00000111786	KGRWGSM	Homo sapiens	RRM
GBM_HS_015865	RNSGAGWGR	2.52e-281	RNCMPT00072	SRSF2	ENSG00000161547	GGAGWD	Homo sapiens	RRM
GBM_HS_002539	RNGMCGSYC	2.23e-32	RNCMPT00073	SRSF7	ENSG00000115875	ACGACG	Homo sapiens	RRM,Znf
GBM_HS_015865	RNSGAGWGR	9.88e-42	RNCMPT00074	SRSF9	ENSG00000111786	AKGAVMR	Homo sapiens	RRM
GBM_HS_002166	SSCWGGSRC	5.53e-10	RNCMPT00082	Vts1p	YOR359W	GCUGGYS	Saccharomyces cerevisiae	SAM
GBM_HS_016296	KCNKCGRGC	6.6e-31	RNCMPT00085	ZC3H10	ENSG00000135482	SSAGCGM	Homo sapiens	Znf
GBM_HS_015865	RNSGAGWGR	4.27e-16	RNCMPT00090	SRSF10	ENSG00000188529	AGAGAVV	Homo sapiens	RRM
GBM_HS_002465	NGGSGCSSS	6.99e-240	RNCMPT00097	LARK	FBgn0011640	DCGCGCG	Drosophila melanogaster	RRM,Znf
GBM_HS_020246	RGRGGAURR	3.9e-84	RNCMPT00106	SRSF1	ENSG00000136450	GRAGGA	Homo sapiens	RRM
GBM_HS_020246	RGRGGAURR	7.38e-138	RNCMPT00107	SRSF1	ENSG00000136450	GGAGGA	Homo sapiens	RRM
GBM_HS_020246	RGRGGAURR	1.24e-162	RNCMPT00108	SRSF1	ENSG00000136450	GGASGRV	Homo sapiens	RRM
GBM_HS_020246	RGRGGAURR	2.38e-160	RNCMPT00109	SRSF1	ENSG00000136450	GGASGRV	Homo sapiens	RRM
GBM_HS_011618	KCAGRRCMR	2.95e-17	RNCMPT00110	SRSF1	ENSG00000136450	AGGASM	Homo sapiens	RRM
GBM_HS_002166	SSCWGGSRC	2.47e-10	RNCMPT00111	Vts1p	YOR359W	GCUGGCS	Saccharomyces cerevisiae	SAM
GBM_HS_002465	NGGSGCSSS	8.37e-94	RNCMPT00113	RBM4	ENSG00000173933	GCGCGSG	Homo sapiens	RRM,Znf
GBM_HS_002465	NGGSGCSSS	2.2e-113	RNCMPT00124	LARK	FBgn0011640	SGCGCG	Drosophila melanogaster	RRM,Znf
GBM_HS_015865	RNSGAGWGR	1.32e-21	RNCMPT00129	CG11360	FBgn0039920	GAGUDW	Drosophila melanogaster	KH
GBM_HS_020246	RGRGGAURR	1.02e-173	RNCMPT00134	B52	FBgn0004587	GGASGRV	Drosophila melanogaster	RRM
GBM_HS_001769	MAACSSGNN	3.86e-23	RNCMPT00137	MUB	FBgn0262737	WACCCKW	Drosophila melanogaster	KH
GBM_HS_017277	YCCRANRAW	1.44e-06	RNCMPT00139	PABP	FBgn0261619	GAAAAHV	Drosophila melanogaster	RRM
GBM_HS_020246	RGRGGAURR	7.99e-84	RNCMPT00146	CG7804	FBgn0036496	WGKRUGR	Drosophila melanogaster	RRM
GBM_HS_002538	SACNAWGN	2.67e-73	RNCMPT00147	CG2931	FBgn0037342	DACUAAG	Drosophila melanogaster	RRM
GBM_HS_011618	KCAGRRCMR	4.16e-16	RNCMPT00149	ENOX1	ENSG00000120658	HRKACAG	Homo sapiens	RRM
GBM_HS_007630	SNKGGGSNC	3.03e-164	RNCMPT00150	ESRP2	ENSG00000103067	UGGGRAD	Homo sapiens	RRM
GBM_HS_007630	SNKGGGSNC	1.07e-43	RNCMPT00163	SRSF1	ENSG00000136450	GGRGGAV	Homo sapiens	RRM
GBM_HS_005429	NYCCAAMSS	6.67e-16	RNCMPT00170	RBM6	ENSG00000004534	HAUCCAR	Homo sapiens	RRM
GBM_HS_005429	NYCCAAMSS	6.06e-46	RNCMPT00186	PCBP1	ENSG00000169564	CCWWHCC	Homo sapiens	KH
GBM_HS_001769	MAACSSGNN	4.16e-46	RNCMPT00225	Tp_0225	Thaps1841	HACRCGC	Thalassiosira pseudonana	RRM
GBM_HS_015865	RNSGAGWGR	1.23e-05	RNCMPT00237	Pp_0237	estExt_gwp_gw1.C_700168	WUGGAG	Physcomitrella patens	RRM
GBM_HS_020246	RGRGGAURR	7.01e-213	RNCMPT00238	NCU02404	NCU02404	GGWGGAD	Neurospora crassa	RRM
GBM_HS_015519	SSNUCCYCN	1.38e-40	RNCMPT00239	PCBP1	ENSMUSG00000051695	CYUUCC	Mus musculus	KH
GBM_HS_002538	SACNAWGN	0	RNCMPT00241	RBM45	ENSG00000155636	GACGAMV	Homo sapiens	RRM
GBM_HS_020246	RGRGGAURR	3.16e-75	RNCMPT00245	HNRNPAB	ENSTNIG00000010512	WRGWUAG	Tetraodon nigroviridis	RRM
GBM_HS_021948	MYYURYCCC	1e-137	RNCMPT00246	Pcbp2	ENSDARG00000013184	WWUCCC	Danio rerio	KH
GBM_HS_013791	RSGGMSGCM	1.63e-27	RNCMPT00248	Rbm4.3	ENSDARG00000022129	ACGRCG	Danio rerio	RRM
GBM_HS_011618	KCAGRRCMR	1.19e-15	RNCMPT00263	Ot_0263	e_gw1.09.00.326.1	AGAACRD	Ostreococcus tauri	RRM
GBM_HS_016153	NMCYNCRAC	1.05e-144	RNCMPT00265	An_0265	CADANIAG00005892	ACCYMA	Aspergillus nidulans	KH
GBM_HS_014068	CNGGGSGKW	6.23e-117	RNCMPT00272	SRP54	FBgn0024285	KKRGG	Drosophila melanogaster	RRM
GBM_HS_017277	YCCRANRAW	5.24e-21	RNCMPT00280	Rbm47	ENSXETG00000012802	GAUGAWH	Xenopus tropicalis	RRM
GBM_HS_017277	YCCRANRAW	8.15e-05	RNCMPT00281	Syncrip	ENSXETG00000018075	MAAAWWD	Xenopus tropicalis	RRM
GBM_HS_015865	RNSGAGWGR	3.67e-197	RNCMPT00284	At_0284	AT1G76460-TAIR-G	DGWGUGD	Arabidopsis thaliana	RRM
GBM_HS_017277	YCCRANRAW	1.35e-71	RNCMPT00288	HNRNPR	ENSGALG00000000814	MMAAAWY	Gallus gallus	RRM
