# Supplementary material for: Deciphering RNA Regulatory Elements Involved in the Developmental and Environmental Gene Regulation of Trypanosoma brucei
Source: PLoS One. 2015 Nov 3;10(11):e0142342. doi: 10.1371/journal.pone.0142342 (PMC4631447; doi:10.1371/journal.pone.0142342)
Supplement: S3 Table — The detailed comparison of RNAcompete motifs with GRAFFER motifs which were predicted based on the integrated co-expression graph of T. brucei. (XLSX) [file pone.0142342.s003.xlsx]

## Sheet: Sheet1
Comparison of RNAcompete motifs with GRAFFER motifs.
GRAFFER				RNAcompete					Motif developmental reponses (Related to Fig 2)
Motif	Sequence	Z-score	FDR	Motif_ID	Gene_systematic_ID	Sequence	Species	Domains	Developmental response of motif at transcriptome level	Developmental response of motif at proteome level	Key
GBM_TB_18252	GYGWASGNR	25.4007	0	RNCMPT00230	Tbg972.3.3970	GAAGGD	Trypanosoma_brucei	RRM	Up regulated in PF vs. BF	Up regulated in PF vs. BF	BF=Bloodstream
GBM_TB_05774	KAWAAMGWN	24.0728	0	RNCMPT00253	Tbg972.9.5210	ARAAANA	Trypanosoma_brucei	RRM	̶̶―	̶̶―	PF=Procyclic
GBM_TB_18252	GYGWASGNR	21.7982	0	RNCMPT00254	LmjF35.2550	HGAACGM	Leishmania_major	RRM	Up regulated in PF vs. BF	Up regulated in PF vs. BF	SS=Short Stumpy
GBM_TB_17175	GNYAYUUWW	21.3662	0	RNCMPT00212	LmjF18.0180	CAUUUU	Leishmania_major	RRM	̶̶―	̶̶―	LS=Long Slender
GBM_TB_17470	UUMWSUUNW	19.0116	0	RNCMPT00217	Tbg972.6.2300	CUKUUKY	Trypanosoma_brucei	RRM	Up regulated in PF vs. BF	Up regulated in PF vs. BF	Diff.=Differentiation
GBM_TB_18252	GYGWASGNR	17.3959	0	RNCMPT00252	Tbg972.11.17950	WGUAGRW	Trypanosoma_brucei	RRM	Up regulated in PF vs. BF	Up regulated in PF vs. BF
GBM_TB_09588	WWAWAYWAU	14.2126	0	RNCMPT00219	Tbg972.8.6820	UAUACU	Trypanosoma_brucei	RRM	Down regulated in PF vs. BF	Down regulated in PF vs. BF
GBM_TB_08004	NUUCYNUMU	14.0057	0	RNCMPT00220	Tbg972.9.4840	CUUUCU	Trypanosoma_brucei	RRM	Down regulated in PF vs. BF	Down regulated in PF vs. BF
GBM_TB_16218	ANWRUUAUR	13.7125	0	RNCMPT00218	Tbg972.7.6230	DUUAUH	Trypanosoma_brucei	RRM	Up regulated during diff. from BF to PF	̶̶―
GBM_TB_06678	URCAKANWM	11.5813	0	RNCMPT00216	Tbg972.3.4300	CAUWGUD	Trypanosoma_brucei	RRM	Stabilized in BF and during diff.	Down regulated in SS vs. LS
GBM_TB_03734	WUWUCWYAR	5.50987	8.15e-08	RNCMPT00251	Tbg972.11.1000	HUUCACR	Trypanosoma_brucei	RRM	̶̶―	̶̶―

## Sheet: Sheet2
Tbg972.3.3970
Tbg972.9.5210
LmjF35.2550
LmjF18.0180
Tbg972.6.2300
Tbg972.11.17950
Tbg972.8.6820
Tbg972.9.4840
Tbg972.7.6230
Tbg972.3.4300
Tbg972.11.1000

## Sheet: Sheet3
Tb927.3.4500
tb927.7.190
tb927.7.1460
tb927.7.4970
tb927.9.7470
tb927.10.10210
tb927.10.10770
