# Supplementary material for: Deciphering RNA Regulatory Elements Involved in the Developmental and Environmental Gene Regulation of Trypanosoma brucei
Source: PLoS One. 2015 Nov 3;10(11):e0142342. doi: 10.1371/journal.pone.0142342 (PMC4631447; doi:10.1371/journal.pone.0142342)
Supplement: S4 Table — Comparison of RNAcompete motifs with computationally predicted motifs from three previous studies. (XLSX) [file pone.0142342.s004.xlsx]

## Sheet: First study
Comparision of GRAFFER performance with the first genome-wide study in T. brucei (PMID:19653906)
Mao et al., BMC Genomics 2009			RNAcompete					GRAFFER
Sequence	Enrichment Zscore	FDR	Motif_ID	Gene_systematic_ID	Sequence	Species	Domains	Motif	Sequence	Enrichment Zscore	FDR
WAGAAMAWW	20.7367	0	RNCMPT00253	Tbg972.9.5210	ARAAANA	Trypanosoma_brucei	RRM	GBM_TB_05774	KAWAAMGWN	24.0728	0
WACYAKACD	17.4135	0	RNCMPT00219	Tbg972.8.6820	UAUACU	Trypanosoma_brucei	RRM	GBM_TB_09588	WWAWAYWAU	14.2126	0
WCUUUUKCN	11.9401	0	RNCMPT00217	Tbg972.6.2300	CUKUUKY	Trypanosoma_brucei	RRM	GBM_TB_17470	UUMWSUUNW	19.0116	0
KUAHYRUGR	7.20752	2.83e-12	RNCMPT00218	Tbg972.7.6230	DUUAUH	Trypanosoma_brucei	RRM	GBM_TB_16218	ANWRUUAUR	13.7125	0

## Sheet: Second study
Comparision of GRAFFER performance with the second genome-wide study in T. brucei (PMID:20824174)
Najafabadi et al., PLoS Negl Trop Dis. 2010			RNAcompete					GRAFFER
Sequence	Zscore	FDR	Motif_ID	Gene_systematic_ID	Sequence	Species	Domains	Motif	Sequence	Zscore	FDR
HWWUUGCUN	31.2796	0	RNCMPT00217	Tbg972.6.2300	CUKUUKY	Trypanosoma_brucei	RRM	GBM_TB_17470	UUMWSUUNW	19.0116	0
BKUDAKCGN	13.1217	0	RNCMPT00218	Tbg972.7.6230	DUUAUH	Trypanosoma_brucei	RRM	GBM_TB_16218	ANWRUUAUR	13.7125	0
YBUUCURAN	11.0549	0	RNCMPT00220	Tbg972.9.4840	CUUUCU	Trypanosoma_brucei	RRM	GBM_TB_08004	NUUCYNUMU	14.0057	0

## Sheet: Third study
Comparision of GRAFFER performance with the third genome-wide study in T. brucei (PMID:23877242)
COSMOS, Nucleic Acids Res. 2013			RNAcompete					GRAFFER
Sequence	Z-score	FDR	Motif_ID	Gene_systematic_ID	Motif	Species	Domains	Motif	Sequence	Z-score	FDR
NYAAGAAGN	19.7666	0	RNCMPT00230	Tbg972.3.3970	GAAGGD	Trypanosoma_brucei	RRM	GBM_TB_18252	GYGWASGNR	25.4007	0
AUUUAUU	10.4451	0	RNCMPT00218	Tbg972.7.6230	DUUAUH	Trypanosoma_brucei	RRM	GBM_TB_16218	ANWRUUAUR	13.7125	0
NGNUUNNNNNANAANCN	7.82928	1.79e-13	RNCMPT00253	Tbg972.9.5210	ARAAANA	Trypanosoma_brucei	RRM	GBM_TB_05774	KAWAAMGWN	24.0728	0
GYNNAGAAGC	7.30109	9.29e-12	RNCMPT00252	Tbg972.11.17950	WGUAGRW	Trypanosoma_brucei	RRM	GBM_TB_18252	GYGWASGNR	17.3959	0
NNNRNNAUNCUNNN	4.26913	0.000282803	RNCMPT00219	Tbg972.8.6820	UAUACU	Trypanosoma_brucei	RRM	GBM_TB_09588	WWAWAYWAU	14.2126	0
GGUNCANRYY	4.23453	0.000324509	RNCMPT00223	LmjF32.0750	KUWCACG	Leishmania_major	RRM	NA	NA	NA	NA
NNNAGCUGNNGYUNNN	3.48759	0.00546309	RNCMPT00217	Tbg972.6.2300	CUKUUKY	Trypanosoma_brucei	RRM	GBM_TB_17470	UUMWSUUNW	19.0116	0
NYUUNCACAAGN	3.13812	0.0159711	RNCMPT00251	Tbg972.11.1000	HUUCACR	Trypanosoma_brucei	RRM	GBM_TB_03734	WUWUCWYAR	5.50987	8.15e-08
NNRUYNNNNAANGAUNN	3.01003	0.0230757	RNCMPT00254	LmjF35.2550	HGAACGM	Leishmania_major	RRM	GBM_TB_18252	GYGWASGNR	21.7982	0
