# Supplementary material for: Deciphering RNA Regulatory Elements Involved in the Developmental and Environmental Gene Regulation of Trypanosoma brucei
Source: PLoS One. 2015 Nov 3;10(11):e0142342. doi: 10.1371/journal.pone.0142342 (PMC4631447; doi:10.1371/journal.pone.0142342)
Supplement: S5 Table — List of five significant motifs for T. brucei which were inferred based on the cell cycle co-expression graph of T. brucei. In this co-expression graph, genes with coherent transcriptome responses during cell cycle progression are connected to each other. (XLSX) [file pone.0142342.s005.xlsx]

## Sheet: FinalResult
List of five significant motifs for T. brucei inferred from the cell cycle co-expression graph.
Rank	Motif	Sequence	Z-score	Modulation score
1	GBM_TB_10	RMCAUAGAW	50.7224	0.0747251
2	GBM_TB_39	CAUAGAGRN	32.1128	0.0481451
3	GBM_TB_21	KYAUAGAWW	14.9587	0.0341235
4	GBM_TB_54	CUAGAUNNK	9.87676	0.0191577
5	GBM_TB_51	KNUYAUAGA	8.99277	0.0175395
